# Supplementary material for: In-depth Analysis of IS6110 Genomic Variability in the Mycobacterium tuberculosis Complex
Source: Front Microbiol. 2022 Feb 24;13:767912. doi: 10.3389/fmicb.2022.767912 (PMC8912993; doi:10.3389/fmicb.2022.767912)
Supplement: Supplementary file 1 [file Table_1.xlsx]

## Sheet: Table S1
Primer	Sequence	Point of insertion	IS6110 direction	Reference
Rv0755-F	ATCTTGATCGCATCGGAAGC	850536	Forward	27
Rv0755-R	AACCCGCTGAGCAGCATCGC			27
Rv0795-F	CCTATCGCCCACCAGACGC	889029	Forward	27
Rv0795-R	ACACCGTGCGCCTCTACCTGC			27
Rv1668-F	ACCCGCAATCCGCTACGC	1895651	Reverse	27
Rv1668-R	AGCACGAATCATGGACTCGGC			27
Rv2286c-F	AGCTCATGACCGATCGCTGC	2559568	Reverse	27
Rv2286c-R	ACCGCCGCGTTGACCTGTTTCG			27
Rv2349-F	AATGCCGACGTCATATCGCC	2627492	Forward	27
Rv2349-R	ACGTCATCAACAACACGCTGC			27
DR43-F	ACCCGGTGCGATTCTGCG	3119660-3121879	Reverse	27
DR22-R	AGACGGCACGATTGAGAC			27
Rv2823c-F	AAGAGCTGTGCGGTCAGGC	3129520	Reverse	27
Rv2823c-R	AAGGTGATCGAGGAGAAGTACCGGC			27
Rv3229c-F	AGCATCTGCCGTAGGTACCAC	3606308	Reverse	27
Rv3229c-R	AACACCATCCTTGCGATCG			27
Cut1-F	ACGTATCCGAGAGTGTGAC	1979901-1988923**	Forward	27
RvD3-R	CAATCATGCTGTTTGGC			27
PPE38-F	AAGTGCGGATTTTCGGTGTGG	2633977	Reverse	27
PPE38-R	ATCAAACGAGGACGCCGAGG			27
MT2423-F	GTTGCCGTTGTTTCCGTTAC	2633461	Reverse	27
MT2423-R	CAGCGGTAACCAAGGTGAC			27
MT3429-F	GCAATCAGAACGTCGGTGT	3709089*	Forward	This work
RvD5-R	GTACCCGCACCACCTGCT			27
PPE71-F	CCGTTACCGAAGTTCGTGTC	3078253**	Reverse	This work
PPE71-R	CAACCTGGGCAGCGGTA			This work
Table S1. Primers used and insertion points for the IS6110 amplification in MtZ strain. *Point in CDC1551 strain genome. **Points in M. bovis AF2122/97 genome.

## Sheet: Table S2
Primer	Sequence	Point of insertion	IS6110 direction	Reference
DnaAj-F	CAATCGACAAAGCGCTGGC	1594	Forward	This work
DnaAj-R	TGGGGTGTGTGTTGGGT			This work
Rv0795j-F	TGGCGCCTGGTCCTGTTG	889072	Reverse	This work
Rv0795r	GTCCTTCTCACCTAGTGCCG			28
pipF	ACGAATGGCTGAAGATGTGAA	937116	Forward	28
pipR	AATCGGAGGTCAAGTGGA			28
Rv1371d	ATCGTTGCAGTACTGGCCGTGGG	1543972	Reverse	28
Rv1371r	TATACGGGTGGTGCAGCAGGGTG			28
CtpDF	ACCCCGCCAGAATGGTTAATCC	1657016	Reverse	28
CtpDR	TTGTTCCGCAACGCTTGTGC			28
RD152d	CCGGGTTGAGCAATGCGGATATCAGTGGAC	1986638-1998625	Reverse	40
RD152r	TGGGATAGTTCAGGTGGCCATCGTGGGCAT			40
PPE34t	TGCCCGACGTTGTAGATTCCC	2163392	Reverse	28
PPE34-R	CCTGGGCATTAACAGTTC			This work
Rv2016d	ATGCATAGCCGGTGTCTGTCC	2263627	Reverse	28
Rv2016r	AATGCGAACCTCTTCCAGCC			28
Mb2047cd	CCTAAAAGGATAGCGTTGAA	2248012*	Forward	28
Mb2047cr	TGTTCTCAAGTGTCCCCAA			28
Rv2078d	ATCGAGACCACGCAGAGGGC	233468	Forward	28
Rv2078r	AGTCCTCATGATGCGCACG			28
Rv2180c-F	CGGTGTCGTAGAAGTACCGC	2442348	Reverse	This work
Rv2180c-R	GGATCAAGCTGTGGCTGCA			This work
Rv2286cj-F	TCCCACGGGTGCTTCTTG	2559506	Reverse	This work
Rv2286cj-R	GCGCAACGATAACGACGAG			This work
PPE38BG-F	GATCACCGCATCAAACGAGG	2634048-2639267	Forward	This work
PPE38BG-R	CGGGTCAATTGAGTCATCTGG			This work
RD207d	GACGAGTTCGCGCTCAAAATGT	3076124-3084489*	Forward	28
RD207r	CCCCGGCGAGGAACAGAA			28
PPE46BG-F	CGTCACAACGACCCACC	3378553	Reverse	This work
PPE46BG-R	ATCTGACGGCGAGTAATTGG			This work
Rv3326cj-F	CACGAATCGGGCCGTTAGC	3711737	Reverse	This work
3326R	ACTTGTGCGCATCGGTTCC			28
IdsBd	TTTGAGGATTGTTTATTGGAGGG	3797823	Forward	28
IdsBr	AACGCAAGACCCAACTCATGGC			28
Rv3427cd	TATCGCACCATCAAGGGC	3844681	Reverse	28
Rv3427cr	AATTCCAGATGCCCCAGG			28
Table S2. Primers used and insertion points for the IS6110 amplification in CG1237 Beijing strain. *Point in M. bovis AF2122/97 genome.
40. Tsolaki AG, Gagneux S, Pym AS, Goguet de la Salmoniere YO, Kreiswirth BN, Van Soolingen D, Small PM. Genomic deletions classify the Beijing/W strains as a distinct genetic lineage of Mycobacterium tuberculosis. J Clin Microbiol. 2005 Jul;43(7):3185-91. doi: 10.1128/JCM.43.7.3185-3191.2005.

## Sheet: Table S3
Primer	Sequence	Point of insertion	Strains	IS6110 direction	Reference
DR43-F	CCCGGTGCGATTCTGCG	3120523-3121879	HMS 2382, HMS 2485, HMS 2445	Reverse	27
DR22-R	AGACGGCACGATTGAGAC		HMS 2382, HMS 2407, HCU 3445, HMS 2485, HMS 2445, M. bovis B		27
DR-ISA3-F	CCTGTATTTCGCTGGTTTCCGTC		HMS 2407, HCU3445		This work
DR-F	ACAACCTCGCCCTGCAAG		M. bovis B		27
Rv0963c-F	ACCGGTGTTGACCGACAG	1075948	HMS 2382	Reverse	This work
Rv0963c-R	CAGTGACCCGCGAAAGGTG				This work
MoaX-F	ATCGGGTCATTACCGGCGGC	3709622	HMS 2382, HMS 2407	Reverse	26
MoaX-R	CCAGTCGACGCGGTTGGGG				26
LipX-F	GCTCAGGCTCTCATCGTCG	1300195	HMS 2407	Reverse	This work
LipX-R	GCCGTTTCCCCAATCGAATC				This work
PhoP-F	GCCGTCCATCCCGGGCATC	851536	M. bovis B	Forward	30
PhoP-R	CCATGTTCAAACCGGTGTC				30
Rv0403c-F	ATTGCTGAAAGTCCTTGCCGATG	483296	HMS 2485, HMS 2445	Reverse	25
Rv0403c-R	GCGGCTGCACTCGGTGTT				25
Table S3. Primers used and insertion points for the IS6110 amplification in low copy number strains.

## Sheet: Table S4
Primer	Sequence	Point of insertion	Strains	IS6110 direction	Reference
Rv0835d	TTGCTCCACTGCTGCCAAGTCGG	932202	LAM strains	Reverse	28
Rv0836d	AACAATTGGGACCACTTCGAGG				28
Rv3113d	CAATTCATCGCGCCGCTGT	3480371	LAM strains	Fordward	28
Rv3113r	AAAATAGGTGTTGCCACCCG				28
Rv1754c-Up	CGGGTCTCCTGGGTGATTC	1986623	LAM and Haarlem strains	Reverse/Forward	25
Rv1754c-Lo	GTATGCCTCCGTGACCGTGT				25
Rv3324Ar	TAAACCGTGAGCGCTGTCACC	3705513*	LAM strains	Reverse	28
MT3427-R	CAATGACGTTGTGCAGAT				This work
RvD5-R	GTACCCGCACCACCTGCT				27
Rv0403c-F	ATTGCTGAAAGTCCTTGCCGATG	483296	Haarlem strains	Reverse	25
Rv0403c-R	GCGGCTGCACTCGGTGTT				25
Rv0963c-F	AGCTTCCTTGACCATGTCCC	1075948	Haarlem strains	Reverse	This work
Rv0963c-R	TGCTGCAACGAGAACTCACC				This work
Rv2336-Up	AATGCCGTCGTGGTCAA	2610859	Haarlem strains	Forward	25
Rv2336-Lo	CGGTTTCTCGGGTGCTAC				25
pks9-F	AGAATTCGGCGCGGTATC	1889066	S strain	Reverse	This work
pks9-R	GGCTGAGCAAACTCTGTGCT				This work
DR-18	CGGGCGAGCTGCAGATG	DR region	LAM strains	Reverse	This work
Table S4. Primers used for the expansion of the study in LAM, Haarlem and other families of M. tuberculosis and insertion points. *Point in CDC1551 genome.
